# Supplementary material for: Efficient Modeling of MS/MS Data for Metabolic Flux Analysis
Source: PLoS One. 2015 Jul 31;10(7):e0130213. doi: 10.1371/journal.pone.0130213 (PMC4521746; doi:10.1371/journal.pone.0130213)
Supplement: S1 File — (XLSX) [file pone.0130213.s001.xlsx]

## Sheet: Supp. table 1
Reaction #	Reaction Name	Formula	Measured rate	Isotopomer Formula
1	Methionine exchange	met[e] -> met	0.27	1 met[e] > 1 met ! #abcde > #abcde
2	methionine adenosyltransferase (EC 2.5.1.6)	met + ATP -> SAM	0.27	1 met 1 ATP > 1 SAM ! #abcde #fghijklmno > #abcdefghijklmno
3	propylamine transfer 1	SAM -> MTA	0.15	1 SAM > 1 MTA ! #abcdefghijklmno > #efghijklmno
4	propylamine transfer 2	MTA -> met	0.15	1 MTA > 1 met ! #abcdefghijk > #abcde
5	transmethylation 1	SAM -> SAH	0.12	1 SAM > 1 SAH ! #abcdefghijklmno > #abcdfghijklmno
6	transmethylation 2	SAH -> Hcyc	0.12	1 SAH > 1 Hcyc ! #abcdefghijklmn > #dcba
7	transmethylation 3	Hcyc + methyl -> met	0.12	1Hcyc 1 methyl > 1 met ! #bcde #a > #abcde
